# Supplementary material for: Integrative Analysis Reveals the Diverse Effects of 3D Stiffness upon Stem Cell Fate
Source: Int J Mol Sci. 2023 May 26;24(11):9311. doi: 10.3390/ijms24119311 (PMC10253631; doi:10.3390/ijms24119311)
Supplement: Supplementary file 1 [file ijms-24-09311-s001.zip]

Archive with 1 entries (1 files):
- ijms-2389013-supplementary.pdf
